# Supplementary material for: Gadolinium-Based Magnetic Resonance Theranostic Agent with Gallic Acid as an Anti-Neuroinflammatory and Antioxidant Agent
Source: Antioxidants (Basel). 2024 Feb 5;13(2):204. doi: 10.3390/antiox13020204 (PMC10885874; doi:10.3390/antiox13020204)
Supplement: Supplementary file 1 [file antioxidants-13-00204-s001.zip]

Archive with 1 entries (1 files):
- antioxidants-2773910-supplementary.pdf
